# Supplementary material for: Proteomic analysis of rice mutant pir1 reveals molecular mechanisms triggering PCD and conferring high resistance to bacterial blight
Source: Front Plant Sci. 2025 Aug 28;16:1652068. doi: 10.3389/fpls.2025.1652068 (PMC12424556; doi:10.3389/fpls.2025.1652068)
Supplement: Supplementary file 2 [file Table1.xlsx]

## Sheet: Sheet1
Table S2 Identification results of DEPs by mass spectrometry in wild type plant and pirl
No.	RAP_Locus	Uniprots	Protein annotation	a ratio	a t-test	b ratio	b t-test	c ratio	c t-test	Protein mass	Protein Score
Redox
MA1	Os07g0677200	tr|Q7F1U0|	peroxidase precursor, putative	1.95	0.012	-	-	-	-	33325.3	413
MA1C1	Os09g0467200	tr|Q93WY5|	glutathione transferase GST 23	1.88	0.022	-	-	2.49	0.005	25341.1	129
MA1B1C1	Os09g0467200	tr|Q93WY5|	glutathione transferase GST 23	3.56	0.008	5.83	0.0012	2.37	0.0017	25341.1	314
WA3B3	Os08g0561700	sp|P93407|	copper/zinc superoxide dismutase, putative	-2.94	0.031	-2.25	0.0052	-	-	21045.8	148
MB16	Os12g0106000	tr|Q8LK80|	Ferritin	-	-	2.82	0.0036	-	-	10415.1	834
MB36	Os01g0784800	tr|Q8LQN2|	NADPH-dependent FMN reductase domain containing protein	-	-	1.97	0.0026	-	-	21690.8	144
MB18C18	Os07g0694700	sp|Q0D3B8|	OsAPx2-Cytosolic Ascorbate Peroxidase encoding gene 4,5,6,8	-	-	1.94	0.0077	1.65	0.0036	27214.6	488
MB19C19	Os07g0694700	sp|Q0D3B8|	OsAPx2-Cytosolic Ascorbate Peroxidase encoding gene 4,5,6,8	-	-	1.86	0.001	1.59	0.0036	27214.6	172
MB20C20	Os05g0323900	sp|Q43008|	superoxide dismutase, mitochondrial precursor	-	-	1.55	0.028	1.57	0.004	24981.9	90.6
WB41	Os02g0101500	tr|Q6YU90|	erythronate-4-phosphate dehydrogenase domain containing protein			-2.32	0.0026	-	-	43452.5	268
WB57C57	Os08g0379400	tr|Q7EYM8|	dehydrogenase, putative	-	-	-3.14	0.0048	-3.2	0.0022	39672.1	284
WB86C86	Os03g0786100	sp|Q10CE4|	Peroxisomal (S)-2-hydroxy-acid oxidase GLO1	-	-	-2.02	0.0018	-2.69	0.0012	40415.1	838
WB92C92	Os12g0226900	tr|Q2QVJ6|	NADP-dependent oxidoreductase P2, putative	-	-	-2.19	0.016	-3.68	0.0015	38513.7	690
WB98C98	Os06g0232600	tr|Q67UK9|	Probable glutathione S-transferase DHAR2	-	-	-2.01	0.015	-2.92	0.0025	29777.6	493
WB115C115	Os05g0116100	sp|Q65XA0|	Dehydroascorbate reductase	-	-	-1.59	0.018	-1.64	0.0007	23726.3	252
MC24	Os12g0106000	tr|Q8LK80|	Ferritin	-	-	-	-	1.8	0.0031	27970.2	458
Carbohydrate metabolism
MA1B1	Os08g0434300	tr|Q0J5H3|	Malate dehydrogenase (Fragment)	2.1	0.059	2.94	0.0027	-	-	37640.9	309
WA1	Os06g0133800	tr|Q84ZY2|	Similar to Transferase.	-1.6	0.056	-	-	-	-	73973	99
WA7	Os06g0133800	tr|Q0DEU8|	Similar to Transketolase, chloroplastic	-1.8	0.065	-	-	-	-	73973	225
MB9	Os01g0713200	tr|Q7F354|	glycosyl hydrolases family 17, putative	-	-	4.23	0.0034	-	-	35900.9	95.8
MB1C1	Os08g0126300	sp|Q0J8A4|	Glyceraldehyde-3-phosphate dehydrogenase 1,cytosolic	-	-	2.39	0.013	2.05	0.013	36560.9	662
MB7C7	Os07g0539900	tr|Q84S76|	Putative beta-1,3-glucanase	-	-	2.32	0.012	2.77	0.0019	54631.3	304
WB17	Os04g0234600	tr|B9F813|	fructose-1,6-bisphosphatase, putative, expressed	-	-	-2.95	0.0047	-	-	42731.3	304
WB22	Os04g0459500	tr|Q7X8A1|	Glyceraldehyde-3-phosphate dehydrogenase	-	-	-2.17	0.0026	-	-	43031.2	648
WB24	Os04g0459500	tr|Q7X8A1|	glyceraldehyde-3-phosphate dehydrogenase			-2.44	0.011	-	-	43031.2	159
WB25	Os06g0133800	tr|Q0DEU8|	Similar to Transketolase, chloroplastic	-	-	-4.2	0.0018	-	-	73973	228
WB27	Os05g0496200	tr|A2Y650|	Phosphoglycerate kinase	-	-	-2.28	0.0018	-	-	30520.5	915
WB30	Os04g0490800	tr|Q7X7H3|	4-nitrophenylphosphatase, putative, expressed	-	-	-3.26	0.0095			39811.1	244
WB32	Os04g0490800	tr|Q7X7H3|	4-nitrophenylphosphatase, putative, expressed	-	-	-2.23	0.0015	-	-	39811.1	180
WB34	Os04g0490800	tr|Q7X7H3|	4-nitrophenylphosphatase, putative, expressed	-	-	-2.95	0.0048	-	-	39811.1	323
WB38	Os04g0490800	tr|Q7X7H3|	4-nitrophenylphosphatase, putative, expressed	-	-	-3.08	0.0066	-	-	39811.1	133
WB39	Os11g0171300	sp|Q40677|	fructose-bisphospate aldolase isozyme, putative	-	-	-2.63	0.0044	-	-	42207.6	173
WB40	Os11g0171300	sp|Q40677|	fructose-bisphospate aldolase isozyme, putative	-	-	-2.38	0.0072	-	-	42207.6	201
WB19C19	Os05g0496200	tr|A0A0P0WP33|	phosphoglycerate kinase protein, putative	-	-	-6.34	0.0049	-5.06	0.00078	50277.7	300
WB22C22	Os03g0129300	sp|Q9SNK3|	glyceraldehyde-3-phosphate dehydrogenase	-		-3.95	0.0028	-3.5	0.002	47537.4	281
WB26C26	Os03g0129300	sp|Q9SNK3|	glyceraldehyde-3-phosphate dehydrogenase	-	-	-4.93	0.0013	-4.77	0.0007	47537.4	281
WB28C28	Os04g0234600	tr|B9F813|	fructose-1,6-bisphosphatase, putative, expressed	-	-	-4.96	0.0015	-4.42	0.00071	42731.3	143
WB33C33	Os11g0171300	sp|Q40677|	fructose-bisphospate aldolase isozyme, putative	-	-	-4.26	0.0069	-5.02	0.00063	42207.6	182
WB34C34	Os11g0171300	sp|Q40677|	fructose-bisphospate aldolase isozyme, putative	-	-	-5.6	0.0036	-8.67	0.00042	42207.6	307
WB37C37	Os04g0490800	tr|Q7X7H3|	4-nitrophenylphosphatase, putative, expressed	-	-	-4.16	0.0017	-3.54	0.0018	39811.1	214
WB42C42	Os06g0133800	tr|Q84ZY2|	Similar to Transferase	-	-	-2.83	0.025	-2.88	0.003	73973	130
WB54C54	Os03g0129300	sp|Q9SNK3|	glyceraldehyde-3-phosphate dehydrogenase	-	-	-3.59	0.00099	-3.69	0.0007	47537.4	271
WB55C55	Os03g0129300	sp|Q9SNK3|	glyceraldehyde-3-phosphate dehydrogenase, putative, expressed		-	-3.16	0.004	-2.77	0.0017	47537.4	326
WB58C58	Os07g0212200	tr|Q8GTK8|	NAD dependent epimerase/dehydratase family protein, putative, expressed	-	-	-3.21	0.0077	-5.57	0.00076	41267.8	157
WB60C60	Os11g0171300	sp|Q40677|	fructose-bisphospate aldolase isozyme, putative, expressed	-		-3.27	0.011	-5.17	0.00031	42207.6	184
WB62C62	Os03g0129300	sp|Q9SNK3|	glyceraldehyde-3-phosphate dehydrogenase, putative, expressed	-	-	-2.8	0.0017	-3.66	0.00029	47537.4	159
WB63C63	Os05g0496200	tr|A0A0P0WP33|	phosphoglycerate kinase protein, putative, expressed	-	-	-3.11	0.00099	-4.13	8e-05	50277.7	265
WB69C69	Os04g0234600	tr|B9F813|	fructose-1,6-bisphosphatase, putative, expressed	-	-	-3.46	0.0017	-3.14	0.00034	42731.3	227
WB70C70	Os05g0496200	tr|A0A0P0WP33|	phosphoglycerate kinase protein, putative, expressed	-	-	-2.98	0.0038	-3.09	0.00032	50277.7	260
WB72C72	Os11g0171300	tr|H2KW01|	Fructose-bisphosphate aldolase, chloroplast, putative,expressed	-	-	-3.18	0.0015	-4.7	0.00029	23731.5	449
WB73C73	Os01g0639900	tr|Q7F2G3|	carbonic anhydrase, chloroplast precursor, putative, expressed	-	-	-3.72	0.0015	-5.51	0.00056	22489.4	133
WB88C88	Os04g0459500	tr|Q7X8A1|	Glyceraldehyde-3-phosphate dehydrogenase	-	-	-2.55	0.0026	-3.2	0.00056	43031.2	440
WB93C93	Os04g0459500	tr|Q7X8A1|	glyceraldehyde-3-phosphate dehydrogenase, putative, expressed		-	-2.19	0.0072	-2.64	0.00082	43031.2	121
WB95C95	Os02g0698000	tr|Q6Z8F4|	Phosphoribulokinase	-	-	-2.15	0.00099	-2.52	0.00029	45178.8	309
WB96C96	Os02g0698000	tr|Q6Z8F4|	Phosphoribulokinase	-		-2.66	0.002	-4.3	5e-05	45178.8	646
WB113C113	Os09g0535000	tr|Q69K00|	triosephosphate isomerase	-	-	-1.93	0.0015	-1.79	0.0002	32714.9	256
WB118C118	Os03g0169100	sp|Q9ZTP5|	ribulose-phosphate 3-epimerase, chloroplast precursor, putative, expressed	-	-	-2.12	0.0018	-1.91	0.00029	29244.5	222
WB122C122	Os07g0176900	tr|Q6ZEZ2|	ribose-5-phosphate isomerase A, putative, expressed	-	-	-1.94	0.012	-2.15	0.0015	29350.3	133
MC1	Os01g0106400	tr|Q9FTN5|	isoflavone reductase, putative, expressed	-	-	-	-	5.88	0.0016	33480.7	367
WC2	Os06g0133800	tr|Q84ZY2|	transketolase, chloroplast precursor, putative, expressed	-	-	-	-	-2.24	0.01	80548.6	125
WC3	Os06g0133800	tr|Q0DEU8|	Similar to Transferase	-	-	-	-	-2.61	0.0068	73973	395
WC19	Os07g0212200	tr|Q8GTK8|	NAD dependent epimerase/dehydratase family protein, putative, expressed	-	-	-	-	-3.85	0.00039	41267.8	241
WC21	Os10g0478200	sp|Q7XDC8|	lactate/malate dehydrogenase, putative, expressed		-	-	-	-2.26	0.012	23628.3	237
WC22	Os11g0171300	sp|Q40677|	fructose-bisphospate aldolase isozyme, putative, expressed	-	-			-2.99	0.0049	42207.6	236
WC24	Os02g0621700	sp|Q6K9N6|	succinyl-CoA ligase beta-chain, mitochondrial precursor, putative	-		-	-	-2.3	0.00029	44949.5	86.7
WC29	Os04g0459500	tr|Q7X8A1|	glyceraldehyde-3-phosphate dehydrogenase, putative, expressed	-	-	-	-	-2.08	0.002	43031.2	290
WC35	Os11g0171300	sp|Q40677|	fructose-bisphospate aldolase isozyme, putative	-	-	-	-	-2.25	0.001	42207.6	297
Energy metabolism
WA2	Os12g0562700	tr|Q2QNJ9|	ABC transporter, ATP-binding protein, putative	-3.59	0.012	-	-	-	-	131226	63.6
WA3	Os10g0355800	sp|P12085|	ATP synthase subunit beta, chloroplastic	-1.5	0.024	-	-	-	-	53978.1	467
WA4	-	tr|Q75HQ5|	ATP synthase subunit beta	-2.1	0.057	-	-	-	-	43111.2	684
WA9	Os10g0355800	sp|P12085|	ATP synthase subunit beta, putative, expressed	-1.5	0.057	-	-	-	-	54008.2	287
WA10	Os10g0355800	sp|P12085|	ATP synthase subunit beta, putative, expressed	-1.64	0.032	-	-	-	-	54008.2	200
WA1B1	Os10g0355800	sp|P12085|	ATP synthase subunit beta, putative, expressed	-1.54	0.022	-2.48	0.0037	-	-	54008.2	236
WA4B4	Os10g0355800	sp|P12085|	ATP synthase subunit beta, putative, expressed	-1.7	0.057	-6.07	0.0027	-	-	54008.2	128
WA1C1	Os10g0355800	tr|Q8S6F3|	ATP synthase subunit beta, putative, expressed	-2.65	0.022	-	-	-4	0.00063	54008.2	123
WA3B3C3	Os10g0355800	sp|P12085|	ATP synthase subunit beta, putative, expressed	-2.15	0.022	-4.91	0.0038	-4.79	0.00099	54008.2	382
WA4B4C4	Os07g0513000	tr|Q84NW1|	ATP synthase gamma chain, putative, expressed	-1.5	0.024	-4.43	0.00084	-6.49	5e-05	40081.1	240
MB2	Os07g0513000	tr|Q84NW1|	ATP synthase gamma chain, putative, expressed	-	-	2.13	0.015	-	-	54008.2	71.4
MB20	Os07g0513000	tr|Q84NW1|	ATP synthase gamma chain, putative, expressed	-	-	2.26	0.0021	-	-	40081.1	78.8
MB32	Os10g0355800	sp|P12085|	ATP synthase subunit beta, putative, expressed	-	-	1.93	0.0034	-	-	54008.2	556
MB9C9	Os10g0355800	sp|P12085|	ATP synthase subunit beta, chloroplastic	-	-	2.91	0.0059	5.83	0.00073	53978.1	98
MB21C21	Os08g0478200	tr|Q7XXS0|	ATP synthase subunit d, mitochondrial	-	-	1.69	0.019	1.84	0.00032	19712.9	363
WB6	Os10g0355800	sp|P12085|	ATP synthase subunit beta, putative, expressed	-	-	-2.05	0.0086	-	-	54008.2	301
WB7	Os10g0355800	sp|P12085|	ATP synthase subunit beta, putative, expressed	-	-	-3.67	0.0017	-	-	54008.2	492
WB13	-	sp|P0C2Z6|	ATP synthase subunit alpha, putative, expressed	-	-	-3.62	0.0017	-	-	55687.5	429
WB14	-	sp|P0C2Z6|	ATP synthase subunit alpha, putative, expressed	-	-	-3.93	0.0067	-	-	55687.5	371
WB15	-	sp|P0C2Z6|	ATP synthase subunit alpha, putative, expressed	-	-	-2.26	0.0032	-	-	55687.5	239
WB16	-	sp|P0C2Z6|	ATP synthase subunit alpha, putative, expressed	-	-	-2.59	0.0027	-	-	55687.5	190
WB2C2	-	sp|P0C2Z6|	ATP synthase subunit alpha, putative, expressed	-	-	-6.71	0.0027	-7.97	0.00039	55687.5	393
WB3C3	-	sp|P0C2Z6|	ATP synthase subunit alpha, putative, expressed	-	-	-4.06	0.0042	-5.24	0.0015	55687.5	387
WB4C4	-	sp|P0C2Z6|	ATP synthase subunit alpha, putative, expressed	-	-	-3.84	0.0082	-4.69	0.0014	55687.5	342
WB12C12	Os10g0355800	sp|P12085|	ATP synthase subunit beta, putative, expressed	-	-	-6.12	0.0026	-9.26	0.0016	54008.2	530
WB16C16	Os10g0355800	sp|P12085|	ATP synthase subunit beta, putative, expressed	-	-	-6.1	0.0039	-8.35	0.00046	54008.2	260
WB17C17	Os10g0355800	sp|P12085|	ATP synthase subunit beta, putative, expressed	-	-	-5.3	0.0059	-11.37	0.0052	54008.2	282
WB29C29	Os10g0355800	sp|P12085|	ATP synthase subunit beta, putative, expressed	-	-	-4.54	0.0016	-7.8	0.0049	54008.2	120
WB32C32	Os07g0513000	tr|Q84NW1|	ATP synthase gamma chain, putative, expressed	-	-	-4.39	0.0037	-4.76	0.00054	40081.1	246
WB43C43	-	sp|P0C2Z6|	ATP synthase subunit alpha, putative, expressed	-	-	-3.74	0.006	-6.44	0.00036	55687.5	573
WB44C44	-	sp|P0C2Z6|	ATP synthase subunit alpha, putative, expressed	-	-	-3.25	0.0046	-5.06	0.00057	55687.5	617
WB45C45	-	sp|P0C2Z6|	ATP synthase subunit alpha, putative, expressed	-	-	-3.54	0.0063	-4.73	0.0015	55687.5	378
WB48C48	Os10g0355800	sp|P12085|	ATP synthase subunit beta, putative, expressed	-	-	-3.57	0.0037	-3.79	0.0034	54008.2	753
WB49C49	Os10g0355800	sp|P12085|	ATP synthase subunit beta, putative, expressed	-	-	-2.89	0.0018	-3.9	0.0017	54008.2	666
WB50C50	Os10g0355800	sp|P12085|	ATP synthase subunit beta, putative, expressed	-	-	-2.98	0.0038	-3.3	0.0066	54008.2	649
WB51C51	-	sp|P0C2Z6|	ATP synthase subunit alpha, putative, expressed	-	-	-3.11	0.013	-2.77	0.00049	55687.5	246
WB53C53	Os10g0355800	sp|P12085|	ATP synthase subunit beta, putative, expressed	-	-	-3.33	0.0018	-4.88	0.00029	54008.2	381
WB56C56	Os10g0355800	sp|P12085|	ATP synthase subunit beta, putative, expressed	-	-	-2.88	0.0035	-2.5	0.00023	54008.2	345
WB59C59	Os10g0355800	sp|P12085|	ATP synthase subunit beta, putative, expressed	-	-	-2.81	0.015	-4.23	0.00032	54008.2	261
WB61C61	-	sp|P0C2Z6|	ATP synthase subunit alpha, putative, expressed	-	-	-2.81	0.00084	-5.13	0.00079	55687.5	83.5
WB74C74	Os10g0355800	sp|P0C2Z3|	ATP synthase epsilon chain, putative, expressed	-	-	-3.24	0.0018	-2.37	0.0015	15279.1	164
WB75C75	-	sp|P0C2Z6|	ATP synthase subunit alpha, putative, expressed	-	-	-3.51	0.0079	-5.27	0.00029	55687.5	244
WB82C82	-	tr|Q75HQ5|	ATP synthase like protein, putative, expressed	-	-	-2.51	0.011	-4.96	0.00085	43111.2	83.7
WB87C87	-	sp|P0C2Z6|	ATP synthase subunit alpha, putative, expressed	-	-	-2.71	0.0053	-3.61	0.00065	55687.5	336
WB105C105	Os10g0355800	sp|P12085|	ATP synthase subunit beta, putative, expressed	-	-	-2.56	0.013	-2.02	0.0013	54008.2	570
WB107C107	Os10g0355800	sp|P0C2Z3|	ATP synthase epsilon chain, putative, expressed	-	-	-2.61	0.0085	-3.27	0.00023	15279.1	93.2
MC11	Os10g0355800	sp|P12085|	ATP synthase subunit beta, putative, expressed	-	-	-	-	2.33	0.00055	54008.2	431
MC21	Os04g0397100	sp|Q7F9I1|	ATP-dependent Clp protease ATP-binding subunit clpA homolog CD4B	-	-	-	-	1.69	0.002	101853	235
WC1	-	sp|P0C2Z6|	ATP synthase subunit alpha, putative, expressed	-	-	-	-	-2.05	0.0088	55687.5	72.1
WC10	Os10g0355800	sp|P12085|	ATP synthase subunit beta, putative, expressed	-	-	-	-	-2.86	0.0012	54008.2	492
WC11	-	sp|P0C2Z6|	ATP synthase subunit alpha, putative, expressed	-	-	-	-	-2.11	0.0003	55687.5	108
WC23	Os10g0355800	sp|P12085|	ATP synthase subunit beta, putative, expressed	-	-	-	-	-2.93	0.00056	54008.2	621
Nucleotide metabolism
MB22C22	Os07g0492000	sp|Q07661|	nucleoside diphosphate kinase, putative	-	-	1.52	0.013	1.85	0.0012	16850.6	93.4
WB43	Os02g0595700	tr|Q6ZI53|	elongation factor Tu, putative, expressed	-	-	-2.51	0.0017	-	-	50609.9	237
WB44	Os02g0595700	tr|Q6ZI53|	elongation factor Tu, putative, expressed	-	-	-4.78	0.0051	-	-	50609.9	73.7
WB68	Os02g0595700	tr|Q6ZI53|	elongation factor Tu, putative, expressed	-	-	-1.97	0.02	-	-	50609.9	297
WB70	Os05g0388500	tr|Q60E59|	L1P family of ribosomal proteins domain containing protein, expressed	-	-	-1.74	0.0057	-	-	38926.8	107
WB18C18	Os02g0595700	tr|Q6ZI53|	elongation factor Tu, putative, expressed	-	-	-3.99	0.0069	-8.05	0.00061	50609.9	357
WB20C20	Os02g0595700	tr|Q6ZI53|	elongation factor Tu, putative, expressed	-	-	-4.09	0.0011	-4.71	0.00035	50609.9	104
WB112C112	Os02g0595700	tr|Q6ZI53|	elongation factor Tu, putative, expressed	-	-	-1.73	0.0027	-1.94	0.00035	50609.9	121
Photosynthesis
WA6	Os02g0103800	tr|Q6ZFJ3|	ferredoxin--NADP reductase	-1.59	0.026	-	-	-	-	41094.6	95.1
WA8	Os10g0356000	sp|P0C512|	Ribulose bisphosphate carboxylase large chain	-2.05	0.035	-	-	-	-	53417.7	343
WA2C2	Os01g0682500	tr|Q5QLG3|	uncharacterized kinase mug58, putative, expressed	-1.65	0.044	-	-	-3.57	0.0022	44386.7	118
WA1B1C1	Os10g0356000	tr|Q8S6F2|	Similar to ribulose-1,5-bisphosphate carboxylase/oxygenase large subunit	-1.9	0.024	-4.61	0.0056	-3.64	5e-05	53432.8	360
MB12	Os12g0207600	sp|P0C512|	Similar to ribulose-1,5-bisphosphate carboxylase/oxygenase large subunit	-	-	4.2	0.027	-	-	53703.8	222
MB18	Os01g0791033	tr|A0A0P0V969|	Similar to ribulose-1,5-bisphosphate carboxylase/oxygenase large subunit	-	-	2.66	0.012	-	-	30051	204
MB23	Os01g0791033	tr|A0A0P0V969|	Similar to ribulose-1,5-bisphosphate carboxylase/oxygenase large subunit	-	-	17.47	0.00084	-	-	30051	208
MB25	Os12g0207600	sp|P0C512|	Similar to ribulose-1,5-bisphosphate carboxylase/oxygenase large subunit	-	-	6.39	0.00099	-	-	53703.8	300
MB26	Os12g0207600	sp|P0C512|	Similar to ribulose-1,5-bisphosphate carboxylase/oxygenase large subunit	-	-	2.28	0.0018	-	-	53703.8	328
MB27	Os12g0207600	sp|P0C512|	Similar to ribulose-1,5-bisphosphate carboxylase/oxygenase large subunit	-	-	3.08	0.039	-	-	53703.8	272
MB28	Os12g0207600	sp|P0C512|	Similar to ribulose-1,5-bisphosphate carboxylase/oxygenase large subunit	-	-	3.07	0.0095	-	-	53703.8	359
MB31	Os10g0356000	sp|P0C512|	Ribulose bisphosphate carboxylase large chain	-	-	1.67	0.0066	-	-	53417.7	126
MB2C2	Os04g0538100	sp|P0C512|	Ribulose bisphosphate carboxylase large chain	-	-	3.02	0.0039	4.6	0.00036	53417.7	337
MB3C3	Os10g0356000	tr|Q8S6F2|	Similar to ribulose-1,5-bisphosphate carboxylase/oxygenase large subunit	-	-	2.35	0.0068	3.19	0.0014	53432.8	314
MB4C4	Os10g0356000	tr|Q8S6F2|	ribulose bisphosphate carboxylase large chain precursor, putative, expressed	-	-	2.38	0.0051	3.58	5e-05	54309.1	169
MB5C5	Os12g0207600	sp|P0C512|	Similar to ribulose-1,5-bisphosphate carboxylase/oxygenase large subunit	-	-	2.92	0.0045	3.43	0.002	53703.8	172
MB6C6	Os10t0356000	tr|Q8S6F2|	Similar to ribulose-1,5-bisphosphate carboxylase/oxygenase large subunit	-	-	5.3	0.0052	10.53	0.0036	53432.8	159
MB8C8	-	sp|P0C510|	ribulose bisphosphate carboxylase	-	-	2.85	0.015	3.52	0.003	22954.6	158
MB10C10	Os12g0207600	tr|Q2QW49|	Ribulose bisphosphate carboxylase large chain	-	-	3.63	0.0069	6.12	0.0016	56546.9	329
MB11C11	Os10g0356000	sp|P0C512|	Ribulose bisphosphate carboxylase large chain	-	-	6.81	0.00084	4.62	0.00034	53417.7	252
MB12C12	Os12g0207600	sp|P0C512|	Similar to ribulose-1,5-bisphosphate carboxylase/oxygenase large subunit	-	-	3.33	0.00084	4.95	0.00054	53703.8	303
MB13C13	Os10g0356000	sp|P0C510|	Ribulose bisphosphate carboxylase large chain	-	-	3.97	0.013	6.14	0.00076	53417.7	88
MB14C14	Os12g0207600	sp|P0C512|	Similar to ribulose-1,5-bisphosphate carboxylase/oxygenase large subunit	-	-	3.79	0.0051	3.37	0.00029	53703.8	275
MB15C15	Os12g0207600	sp|P0C512|	Similar to ribulose-1,5-bisphosphate carboxylase/oxygenase large subunit	-	-	5.21	0.0024	5.52	5e-05	53703.8	436
MB16C16	Os12g0207600	sp|P0C512|	Similar to ribulose-1,5-bisphosphate carboxylase/oxygenase large subunit	-	-	3.57	0.0035	6.38	0.00078	53703.8	450
WB4	Os12g0207600	sp|P0C512|	Similar to ribulose-1,5-bisphosphate carboxylase/oxygenase large subunit	-	-	-2.49	0.0037	-	-	53703.8	414
WB5	Os12g0207600	sp|P0C512|	Similar to ribulose-1,5-bisphosphate carboxylase/oxygenase large subunit	-	-	-2.43	0.00099	-	-	53703.8	211
WB28	Os01g0501800	tr|Q943W1|	oxygen-evolving enhancer protein 1, chloroplastic	-	-	-3.61	0.005	-	-	35067.8	420
WB29	Os12g0420200	tr|Q2QSR7|	3-beta hydroxysteroid dehydrogenase/isomerase family protein, putative, expressed	-	-	-3.38	0.013	-	-	41620.6	257
WB31	Os12g0207600	sp|P0C512|	ribulose bisphosphate carboxylase large chain precursor, putative, expressed	-	-	-2.94	0.0018	-	-	56546.9	257
WB33	Os12g0207600	sp|P0C512|	ribulose bisphosphate carboxylase large chain precursor, putative, expressed	-	-	-3.74	0.0015	-	-	56546.9	100
WB45	Os07g0141400	tr|Q7M1Y7|	Photosystem II oxygen-evolving complex protein 2	-	-	-3.77	0.00099	-	-	4038.1	156
WB46	Os01g0791033	tr|A0A0P0V969|	Similar to ribulose-1,5-bisphosphate carboxylase/oxygenase large subunit	-	-	-2.71	0.0019	-	-	30051	324
WB47	Os01g0791033	tr|A0A0P0V969|	Similar to ribulose-1,5-bisphosphate carboxylase/oxygenase large subunit	-	-	-2.85	0.0079	-	-	30051	287
WB48	Os01g0791033	tr|A0A0P0V969|	Similar to ribulose-1,5-bisphosphate carboxylase/oxygenase large subunit	-	-	-2.55	0.0021	-	-	30051	285
WB49	Os01g0791033	tr|A0A0P0V969|	Similar to ribulose-1,5-bisphosphate carboxylase/oxygenase large subunit	-	-	-3.86	0.017	-	-	30051	289
WB50	Os01g0791033	tr|A0A0P0V969|	Similar to ribulose-1,5-bisphosphate carboxylase/oxygenase large subunit	-	-	-3.02	0.012	-	-	30051	288
WB51	Os01g0791033	tr|A0A0P0V969|	Similar to ribulose-1,5-bisphosphate carboxylase/oxygenase large subunit	-	-	-2.51	0.0019	-	-	30051	251
WB53	Os01g0791033	tr|A0A0P0V969|	Similar to ribulose-1,5-bisphosphate carboxylase/oxygenase large subunit	-	-	-4.4	0.0039	-	-	30051	159
WB55	Os12g0291400	tr|Q2QTJ7|	Similar to Petunia ribulose 1,5-bisphosphate carboxylase small subunit mRNA	-	-	-2.56	0.0038	-	-	19714	325
WB56	Os12g0207600	sp|P0C512|	Similar to ribulose-1,5-bisphosphate carboxylase/oxygenase large subunit	-	-	-3.46	0.022	-	-	53703.8	267
WB57	Os12g0207600	sp|P0C512|	Similar to ribulose-1,5-bisphosphate carboxylase/oxygenase large subunit	-	-	-2.14	0.0063	-	-	53703.8	440
WB58	Os12g0207600	sp|P0C512|	Similar to ribulose-1,5-bisphosphate carboxylase/oxygenase large subunit	-	-	-2.39	0.017	-	-	53703.8	167
WB59	Os12g0207600	sp|P0C512|	Similar to ribulose-1,5-bisphosphate carboxylase/oxygenase large subunit	-	-	-2.91	0.0027	-	-	53703.8	371
WB60	Os12g0207600	sp|P0C512|	Similar to ribulose-1,5-bisphosphate carboxylase/oxygenase large subunit	-	-	-2.88	0.011	-	-	53703.8	218
WB61	Os12g0207600	sp|P0C512|	Similar to ribulose-1,5-bisphosphate carboxylase/oxygenase large subunit	-	-	-2.46	0.0093	-	-	53703.8	545
WB62	Os12g0207600	sp|P0C512|	Similar to ribulose-1,5-bisphosphate carboxylase/oxygenase large subunit	-	-	-2.89	0.0072	-	-	53703.8	497
WB72	Os12g0207600	sp|P0C512|	Similar to ribulose-1,5-bisphosphate carboxylase/oxygenase large subunit	-	-	-4.07	0.0025	-	-	53703.8	352
WB73	Os12g0207600	sp|P0C512|	Similar to ribulose-1,5-bisphosphate carboxylase/oxygenase large subunit	-	-	-7.11	0.0039	-	-	53703.8	511
WB5C5	Os12g0207600	sp|P0C512|	Similar to ribulose-1,5-bisphosphate carboxylase/oxygenase large subunit	-	-	-7.29	0.0033	-7.82	0.0013	53703.8	440
WB6C6	Os12g0207600	sp|P0C512|	Similar to ribulose-1,5-bisphosphate carboxylase/oxygenase large subunit	-	-	-4.07	0.006	-5.57	0.0025	53703.8	532
WB7C7	Os12g0207600	sp|P0C512|	Similar to ribulose-1,5-bisphosphate carboxylase/oxygenase large subunit	-	-	-5.15	0.0036	-7.16	0.0012	53703.8	490
WB8C8	Os12g0207600	sp|P0C512|	Similar to ribulose-1,5-bisphosphate carboxylase/oxygenase large subunit	-	-	-5.32	0.0043	-6.06	0.00035	53703.8	456
WB9C9	Os12g0207600	sp|P0C512|	Similar to ribulose-1,5-bisphosphate carboxylase/oxygenase large subunit	-	-	-7.63	0.0027	-12.72	0.00089	53703.8	457
WB10C10	Os12g0207600	sp|P0C512|	Similar to ribulose-1,5-bisphosphate carboxylase/oxygenase large subunit	-	-	-6.01	0.0037	-9.6	0.0019	53703.8	410
WB11C11	Os12g0207600	sp|P0C512|	Similar to ribulose-1,5-bisphosphate carboxylase/oxygenase large subunit	-	-	-6.33	0.0053	-8.3	0.00037	53703.8	400
WB14C14	Os12g0207600	sp|P0C512|	Similar to ribulose-1,5-bisphosphate carboxylase/oxygenase large subunit	-	-	-6.48	0.0049	-8.94	0.0017	53703.8	574
WB15C15	Os12g0207600	sp|P0C512|	Similar to ribulose-1,5-bisphosphate carboxylase/oxygenase large subunit	-	-	-8.72	0.0026	-13.13	0.0008	53703.8	455
WB24C24	Os12g0207600	sp|P0C512|	Similar to ribulose-1,5-bisphosphate carboxylase/oxygenase large subunit	-	-	-3.96	0.0021	-3.6	0.00023	53703.8	410
WB35C35	Os02g0103800	tr|Q6ZFJ3|	ferredoxin--NADP reductase	-	-	-5.47	0.0017	-4.51	0.00042	41094.6	179
WB36C36	Os02g0103800	tr|Q6ZFJ3|	ferredoxin--NADP reductase, chloroplast precursor, putative, expressed	-	-	-7.37	0.0018	-7.81	0.00015	41094.6	185
WB39C39	Os01g0501800	tr|Q943W1|	oxygen-evolving enhancer protein 1, chloroplast precursor, putative, expressed	-	-	-5.77	0.003	-8.12	0.00061	35067.8	338
WB40C40	Os07g0141400	tr|Q8GTK4|	PsbP, putative, expressed	-	-	-3.99	0.0017	-7.8	0.00063	27093.8	210
WB41C41	Os12g0207600	sp|P0C512|	Similar to ribulose-1,5-bisphosphate carboxylase/oxygenase large subunit	-	-	-5.99	0.0027	-10.73	8e-05	53703.8	299
WB46C46	Os12g0207600	sp|P0C512|	Similar to ribulose-1,5-bisphosphate carboxylase/oxygenase large subunit	-	-	-3.58	0.0047	-5.68	0.002	53703.8	453
WB47C47	Os12g0207600	sp|P0C512|	Similar to ribulose-1,5-bisphosphate carboxylase/oxygenase large subunit	-	-	-3.54	0.0058	-4.94	0.0034	53703.8	373
WB64C64	Os12g0207600	sp|P0C512|	Similar to ribulose-1,5-bisphosphate carboxylase/oxygenase large subunit	-	-	-3.16	0.0027	-5.83	0.00049	53703.8	325
WB65C65	Os12g0207600	sp|P0C512|	Similar to ribulose-1,5-bisphosphate carboxylase/oxygenase large subunit	-	-	-3.66	0.0017	-5.99	0.00063	53703.8	308
WB66C66	Os12g0207600	sp|P0C512|	Similar to ribulose-1,5-bisphosphate carboxylase/oxygenase large subunit	-	-	-3.55	0.0062	-4.59	0.00063	53703.8	222
WB71C71	Os02g0103800	tr|Q6ZFJ3|	Putative ferredoxin-NADP(H) oxidoreductase	-	-	-3.14	0.0024	-2.37	0.00031	41094.6	713
WB76C76	Os12g0207600	sp|P0C512|	Similar to ribulose-1,5-bisphosphate carboxylase/oxygenase large subunit	-	-	-2.75	0.0078	-2.32	0.00042	53703.8	458
WB77C77	Os12g0291400	tr|Q2QTJ7|	ribulose bisphosphate carboxylase small chain, chloroplast precursor, putative, expressed	-	-	-2.88	0.00084	-2.39	0.00036	19846	185
WB78C78	Os12g0291400	tr|Q2QTJ7|	ribulose bisphosphate carboxylase small chain, chloroplast precursor, putative, expressed	-	-	-3.13	0.0015	-3.02	0.00029	19846	298
WB79C79	Os12g0291400	tr|Q2QTJ7|	ribulose bisphosphate carboxylase small chain, chloroplast precursor, putative, expressed	-	-	-3.45	0.0045	-4.08	0.00056	19846	127
WB81C81	Os12g0207600	sp|P0C512|	Similar to ribulose-1,5-bisphosphate carboxylase/oxygenase large subunit	-	-	-2.15	0.0084	-3.31	0.014	53703.8	246
WB84C84	Os10g0356000	tr|Q5K3B1|	Ribulose bisphosphate carboxylase large chain	-	-	-2.19	0.011	-3.2	0.0011	53330.6	453
WB91C91	Os12g0420200	tr|Q2QSR7|	chloroplast stem-loop binding protein of 41 kDa b, chloroplastic	-	-	-2.54	0.0026	-2.88	0.00029	41620.6	577
WB99C99	Os01g0501800	tr|Q943W1|	oxygen-evolving enhancer protein 1, chloroplastic	-	-	-2.45	0.0013	-2.34	0.00072	35067.8	728
WB100C100	Os02g0197600	tr|Q6H748|	chlorophyll A-B binding protein, putative, expressed	-	-	-2.43	0.0017	-2.52	0.0016	25680	72.1
WB101C101	Os12g0207600	sp|P0C512|	Similar to ribulose-1,5-bisphosphate carboxylase/oxygenase large subunit	-	-	-2.33	0.0041	-4.07	0.0015	53703.8	182
WB102C102	Os07g0556200	tr|Q0D5J7|	Cytochrome b6-f complex iron-sulfur subunit	-	-	-2.57	0.007	-3.18	0.0021	24211.3	373
WB103C103	Os10g0356000	tr|D3W4H3|	Ribulose bisphosphate carboxylase large chain	-	-	-2.42	0.034	-4.66	0.00029	26496.2	478
WB104C104	Os01g0501800	tr|Q943W1|	oxygen-evolving enhancer protein 1, chloroplastic	-	-	-2.05	0.014	-2.58	0.00061	35067.8	568
WB106C106	Os12g0291400	tr|Q2QTJ7|	ribulose bisphosphate carboxylase small chain, chloroplast precursor, putative, expressed	-	-	-2.05	0.0015	-2.11	0.00055	19846	157
WB114C114	Os01g0501800	tr|Q943W1|	oxygen-evolving enhancer protein 1, chloroplast precursor, putative, expressed	-	-	-1.66	0.027	-1.58	0.00074	33224.9	68.5
WB116C116	Os07g0435300	tr|Q6Z3V7|	photosystem I reaction center subunit IV A, chloroplast precursor, putative, expressed	-	-	-1.74	0.0041	-1.8	0.0015	15537.1	201
WB119C119	Os01g0791033	tr|A0A0P0V969|	Similar to ribulose-1,5-bisphosphate carboxylase/oxygenase large subunit	-	-	-2.05	0.0015	-1.79	0.001	30051	279
WB120C120	Os12g0207600	sp|P0C512|	Similar to ribulose-1,5-bisphosphate carboxylase/oxygenase large subunit	-	-	-1.88	0.011	-2.47	0.0039	53703.8	405
WB121C121	Os01g0600900	sp|P12331|	chlorophyll A-B binding protein, putative, expressed	-	-	-1.95	0.0012	-2.59	0.00054	27592	63
WB123C123	Os12g0207600	sp|P0C512|	Similar to ribulose-1,5-bisphosphate carboxylase/oxygenase large subunit	-	-	-1.8	0.0073	-2.22	0.00074	53703.8	271
MC2	Os01g0791033	tr|A0A0P0V969|	Similar to ribulose-1,5-bisphosphate carboxylase/oxygenase large subunit	-	-	-	-	15.69	0.001	30051	201
MC3	Os12g0207600	sp|P0C512|	Similar to ribulose-1,5-bisphosphate carboxylase/oxygenase large subunit	-	-	-	-	2.32	0.00098	53703.8	367
MC4	Os12g0207600	sp|P0C512|	Similar to ribulose-1,5-bisphosphate carboxylase/oxygenase large subunit	-	-	-	-	2.05	0.0056	53703.8	358
MC5	Os12g0207600	sp|P0C512|	Similar to ribulose-1,5-bisphosphate carboxylase/oxygenase large subunit	-	-	-	-	2.31	0.0007	53703.8	388
MC6	Os12g0207600	sp|P0C512|	Similar to ribulose-1,5-bisphosphate carboxylase/oxygenase large subunit	-	-	-	-	2.56	0.0014	53703.8	402
MC7	Os12g0207600	sp|P0C512|	Similar to ribulose-1,5-bisphosphate carboxylase/oxygenase large subunit	-	-	-	-	2.06	0.00038	53703.8	253
MC8	Os12g0207600	sp|P0C512|	Similar to ribulose-1,5-bisphosphate carboxylase/oxygenase large subunit	-	-	-	-	6.86	0.00099	53703.8	284
MC9	Os12g0207600	sp|P0C512|	Similar to ribulose-1,5-bisphosphate carboxylase/oxygenase large subunit	-	-	-	-	12.69	0.0008	53703.8	466
MC10	Os12g0207600	sp|P0C512|	Similar to ribulose-1,5-bisphosphate carboxylase/oxygenase large subunit	-	-	-	-	5.21	0.0019	53703.8	392
MC12	Os01g0791033	tr|A0A0P0V969|	Similar to ribulose-1,5-bisphosphate carboxylase/oxygenase large subunit	-	-	-	-	3.48	0.0015	30051	311
MC13	Os01g0791033	tr|A0A0P0V969|	Similar to ribulose-1,5-bisphosphate carboxylase/oxygenase large subunit	-	-	-	-	3.17	0.0017	30051	326
MC15	Os12g0291400	tr|Q2QTJ7|	Similar to Petunia ribulose 1,5-bisphosphate carboxylase small subunit mRNA	-	-	-	-	2.78	0.0049	19714	270
MC16	Os12g0207600	sp|P0C512|	Similar to ribulose-1,5-bisphosphate carboxylase/oxygenase large subunit	-	-	-	-	11.8	0.0011	53703.8	316
MC17	Os12g0207600	sp|P0C512|	Similar to ribulose-1,5-bisphosphate carboxylase/oxygenase large subunit	-	-	-	-	5.61	0.00042	53703.8	315
MC18	Os12g0207600	sp|P0C512|	Similar to ribulose-1,5-bisphosphate carboxylase/oxygenase large subunit	-	-	-	-	3.69	0.0011	53703.8	345
MC19	Os12g0207600	sp|P0C512|	Similar to ribulose-1,5-bisphosphate carboxylase/oxygenase large subunit	-	-	-	-	8.84	0.00095	53703.8	375
MC20	Os12g0207600	sp|P0C512|	Similar to ribulose-1,5-bisphosphate carboxylase/oxygenase large subunit	-	-	-	-	6.11	0.00029	53703.8	230
MC22	Os01g0791033	tr|A0A0P0V969|	Similar to ribulose-1,5-bisphosphate carboxylase/oxygenase large subunit	-	-	-	-	1.57	0.004	30051	190
MC23	Os01g0501800	tr|Q943W1|	oxygen-evolving enhancer protein 1, chloroplastic	-	-	-	-	1.86	0.0017	35067.8	416
WC5	Os12g0207600	sp|P0C512|	Similar to ribulose-1,5-bisphosphate carboxylase/oxygenase large subunit	-	-	-	-	-4.76	0.001	53703.8	262
WC7	Os12g0207600	sp|P0C512|	Similar to ribulose-1,5-bisphosphate carboxylase/oxygenase large subunit	-	-	-	-	-2.54	0.0047	53703.8	199
WC8	Os12g0207600	sp|P0C512|	Similar to ribulose-1,5-bisphosphate carboxylase/oxygenase large subunit	-	-	-	-	-3.9	0.00029	53703.8	397
WC9	Os12g0207600	sp|P0C512|	Similar to ribulose-1,5-bisphosphate carboxylase/oxygenase large subunit	-	-	-	-	-2.25	0.0012	53703.8	328
WC17	Os12g0207600	sp|P0C512|	Similar to ribulose-1,5-bisphosphate carboxylase/oxygenase large subunit	-	-	-	-	-2.18	0.00082	53703.8	221
WC20	Os06g0729650	tr|A0A0P0X1D1|	Similar to Photosystem II stability/assembly factor HCF136, chloroplastic	-	-	-	-	-2.8	0.005	42881.9	310
WC28	Os07g0562700	tr|Q6ZF30|	chlorophyll A-B binding protein, putative, expressed	-	-	-	-	-2.54	0.0019	28816.7	104
WC31	Os12g0207600	sp|P0C512|	Similar to ribulose-1,5-bisphosphate carboxylase/oxygenase large subunit	-	-	-	-	-3.07	0.003	53703.8	306
WC32	Os12g0291400	tr|Q2QTJ7|	Similar to Petunia ribulose 1,5-bisphosphate carboxylase small subunit mRNA	-	-	-	-	-3.61	0.00031	19714	178
WC34	Os12g0291400	tr|Q2QTJ7|	Similar to Petunia ribulose 1,5-bisphosphate carboxylase small subunit mRNA	-	-	-	-	-2.36	0.00029	19714	177
WC36	Os12g0291400	tr|Q2QTJ7|	ribulose bisphosphate carboxylase small chain, chloroplast precursor, putative, expressed	-	-	-	-	-3.83	0.00065	19846	275
WC40	Os12g0274700	sp|Q0INY7|	ribulose bisphosphate carboxylase small chain, chloroplast precursor, putative, expressed	-	-	-	-	-1.74	0.00029	19862	109
WC41	Os12g0292400	tr|Q2QTJ1|	ribulose bisphosphate carboxylase small chain, chloroplast precursor, putative, expressed	-	-	-	-	-1.99	0.0059	20025	179
Defensive response
MA3B3	Os03g0300400	tr|Q10MP7|	Pathogenesis-related protein 1, putative, expressed	2.34	0.024	9.18	0.0015	-	-	17276.7	427
MA2B2C2	Os12g0555200	tr|Q2QNT0|	pathogenesis-related Bet v I family protein, putative, expressed	4.39	0.024	24.92	0.00084	6.96	0.00012	17198.7	330
MA5B5C5	Os12g0628600	sp|P31110|	thaumatin-like protein	10.22	0.008	14.11	0.00084	8.3	5e-05	18550.7	332
WA5B5C5	Os11g0707000	sp|P93431|	AAA-type ATPase family protein, putative, expressed	-1.56	0.039	-4.75	0.0039	-2.55	0.0079	52394	330
WA6B6C6	Os11g0707000	sp|P93431|	AAA-type ATPase family protein, putative, expressed	-1.57	0.012	-2.77	0.0039	-2.47	0.0017	52394	139
WA7B7C7	Os11g0707000	sp|P93431|	Similar to Ribulose bisphosphate carboxylase/oxygenase activase, chloroplastic	-1.64	0.031	-2.27	0.0025	-3.17	0.00032	42606	82.1
MB1	Os11g0707000	sp|P93431|	Similar to Ribulose bisphosphate carboxylase/oxygenase activase, chloroplastic.	-	-	2.04	0.023	-	-	42606	111
MB3	Os11g0707000	sp|P93431|	Similar to Ribulose bisphosphate carboxylase/oxygenase activase, chloroplastic.	-	-	2.44	0.027	-	-	42606	128
MB4	Os11g0707000	sp|P93431|	AAA-type ATPase family protein, putative, expressed	-	-	2.82	0.004	-	-	52394	128
MB5	Os11g0707000	sp|P93431|	AAA-type ATPase family protein, putative, expressed	-	-	2.15	0.0038	-	-	52394	182
MB6	Os11g0707000	sp|P93431|	Similar to Ribulose bisphosphate carboxylase/oxygenase activase, chloroplastic.	-	-	3.69	0.016	-	-	42606	150
MB8	Os11g0707000	sp|P93431|	Similar to Ribulose bisphosphate carboxylase/oxygenase activase, chloroplastic.	-	-	2.73	0.0023	-	-	42606	116
MB10	Os11g0707000	sp|P93431|	Similar to Ribulose bisphosphate carboxylase/oxygenase activase, chloroplastic.	-	-	2.88	0.0097	-	-	42606	114
MB11	Os02g0580300	sp|Q6EUP4|	14-3-3 protein, putative, expressed	-	-	2.13	0.0053	-	-	23559	102
MB13	Os11g0707000	sp|P93431|	AAA-type ATPase family protein, putative, expressed	-	-	3.33	0.012	-	-	52394	78.9
MB14	Os11g0707000	sp|P93431|	AAA-type ATPase family protein, putative, expressed	-	-	3.36	0.033	-	-	52394	83.9
MB15	Os11g0707000	sp|P93431|	Similar to Ribulose bisphosphate carboxylase/oxygenase activase, chloroplastic.	-	-	2.61	0.012	-	-	42606	103
MB17	Os11g0707000	sp|P93431|	Similar to Ribulose bisphosphate carboxylase/oxygenase activase, chloroplastic.	-	-	2.08	0.014	-	-	42606	102
MB22	Os11g0707000	sp|P93431|	Similar to Ribulose bisphosphate carboxylase/oxygenase activase, chloroplastic.	-	-	2.57	0.0079	-	-	42606	111
MB33	Os03g0710800	sp|Q06967|	14-3-3 protein, putative, expressed	-	-	1.84	0.0057	-	-	29273.7	335
MB34	Os08g0480800	sp|Q84J55|	14-3-3 protein, putative, expressed	-	-	1.54	0.0057	-	-	29096.5	348
MB17C17	Os11g0592000	tr|Q2R1V2|	WIP3 - Wound-induced protein precursor, expressed	-	-	18.66	0.0014	54.15	5e-05	16645	196
WB37	Os11g0707000	sp|P93431|	Similar to Ribulose bisphosphate carboxylase/oxygenase activase, chloroplastic	-	-	-5.59	0.0034	-	-	42606	73.1
WB25C25	Os11g0707000	sp|P93431|	Similar to Ribulose bisphosphate carboxylase/oxygenase activase, chloroplastic	-	-	-4.41	0.011	-5.17	0.0017	42606	322
WB27C27	Os11g0707000	sp|P93431|	AAA-type ATPase family protein, putative, expressed	-	-	-4.27	0.0035	-6.42	0.00029	52394	168
WB30C30	Os11g0707000	sp|P93431|	AAA-type ATPase family protein, putative, expressed	-	-	-5.58	0.018	-3.58	0.0041	52394	245
WB31C31	Os11g0707000	sp|P93431|	AAA-type ATPase family protein, putative,	-	-	-8.68	0.0072	-4.83	0.0012	52394	217
WB38C38	Os11g0707000	sp|P93431|	AAA-type ATPase family protein, putative, expressed	-	-	-4.67	0.0018	-6.65	0.00037	52394	84.8
WB52C52	Os11g0707000	sp|P93431|	AAA-type ATPase family protein, putative, expressed	-	-	-2.84	0.023	-4.17	0.0022	52394	259
WB67C67	Os11g0707000	sp|P93431|	Similar to Ribulose bisphosphate carboxylase/oxygenase activase, chloroplastic	-	-	-3.17	0.017	-3.96	0.00011	42606	297
WB68C68	Os11g0707000	sp|P93431|	Similar to Ribulose bisphosphate carboxylase/oxygenase activase, chloroplastic	-	-	-3.17	0.0024	-4.34	0.00011	42606	152
WB80C80	Os11g0707000	sp|P93431|	Similar to Ribulose bisphosphate carboxylase/oxygenase activase, chloroplastic.	-	-	-2.56	0.013	-4.05	0.0031	42606	63
WB85C85	Os11g0707000	sp|P93431|	Similar to Ribulose bisphosphate carboxylase/oxygenase activase, chloroplastic.	-	-	-2.48	0.012	-5.49	0.00063	42606	275
WC12	Os11g0707000	sp|P93431|	AAA-type ATPase family protein, putative, expressed	-	-	-	-	-2.97	0.0037	52394	283
WC14	Os11g0707000	sp|P93431|	AAA-type ATPase family protein, putative, expressed	-	-	-	-	-2.78	0.00037	52394	283
WC15	Os11g0707000	sp|P93431|	Similar to Ribulose bisphosphate carboxylase/oxygenase activase, chloroplastic	-	-	-	-	-3.43	0.0024	42606	276
WC16	Os11g0707000	sp|P93431|	Similar to Ribulose bisphosphate carboxylase/oxygenase activase, chloroplastic.	-	-	-	-	-2.82	0.0034	42606	346
Protein metabolism and modification
MB29	Os03g0815200	sp|Q75HE6|	methylenetetrahydrofolate reductase, putative, expressed	-	-	1.84	0.0066	-	-	64656.5	309
MB30	Os12g0183100	tr|Q2QWT8|	2-oxoisovalerate dehydrogenase subunit alpha 2, mitochondrial	-	-	1.78	0.0044	-	-	54464.1	122
WB1	Os04g0538100	tr|B9FGD1|	uncharacterized protein	-	-	-1.98	0.013	-	-	80976.2	451
WB2	Os05g0303000	tr|B9FK56|	Uncharacterized protein	-	-	-2.72	0.0056	-	-	73676.1	787
WB3	Os06g0114000	tr|Q9LWT6|	T-complex protein, putative, expressed	-	-	-2.88	0.0069	-	-	64331	480
WB8	Os06g0114000	tr|A0A0P0WRC8|	Similar to RuBisCO large subunit-binding protein subunit beta, chloroplastic (Fragment)	-	-	-3.41	0.011	-	-	55750.4	310
WB9	Os06g0114000	tr|A0A0P0WRC8|	Similar to RuBisCO large subunit-binding protein subunit beta, chloroplastic (Fragment)	-	-	-5.07	0.013	-	-	55750.4	293
WB10	Os06g0114000	tr|Q9LWT6|	T-complex protein, putative, expressed	-	-	-6.67	0.0011	-	-	64331	289
WB11	Os06g0114000	tr|Q9LWT6|	T-complex protein, putative, expressed	-	-	-2.63	0.0074	-	-	64331	219
WB12	Os06g0114000	tr|Q9LWT6|	T-complex protein, putative, expressed	-	-	-2.51	0.0055	-	-	64331	196
WB19	Os07g0565600	tr|Q7XIJ9|	peptidyl-prolyl cis-trans isomerase CYP37, chloroplast precursor, putative, expressed	-	-	-2.49	0.0025	-	-	46346.9	88
WB21	Os01g0978100	tr|Q5JNB0|	cysteine synthase, mitochondrial precursor, putative, expressed	-	-	-2.39	0.0015	-	-	42103.8	222
WB26	Os05g0230900	tr|Q75GB0|	Glyoxidase	-	-	-2.28	0.0015	-	-	29719.9	332
WB67	Os06g0114000	tr|A0A0P0WRC8|	Similar to RuBisCO large subunit-binding protein subunit beta, chloroplastic (Fragment)	-	-	-1.89	0.023	-	-	55750.4	108
WB23C23	Os04g0659100	sp|P14655|	glutamine synthetase, catalytic domain containing protein, expressed	-	-	-7.43	0.0017	-10.57	0.00048	46955.6	205
WB90C90	Os06g0114000	tr|Q9LWT6|	T-complex protein, putative, expressed	-	-	-2.19	0.0072	-2.26	0.0019	64331	530
WB97C97	Os02g0280500	tr|A3A5J9|	Uncharacterized protein	-	-	-2.52	0.0069	-3.44	0.00038	37898.4	481
WB110C110	Os01g0978100	tr|Q5JNB0|	cysteine synthase, mitochondrial precursor, putative, expressed	-	-	-1.94	0.0072	-1.97	0.00073	42103.8	224
Others
MA2B2	Os10g0491000	tr|Q9FWU4|	Plant Basic Secretory Protein family protein	2.76	0.01	3.5	0.0033	-	-	24708.3	337
WA2B2	Os10g0492300	tr|Q337I1|	IAP100, putative, expressed	-2.2	0.057	-6.98	0.0078	-	-	46139.1	445
WA2B2C2	Os10g0492300	tr|Q337I1|	IAP100, putative, expressed	-1.5	0.022	-3.5	0.0031	-3.68	0.0065	46139.1	445
MB19	Os06g0184866	tr|A2YA26|	PPR repeat domain containing protein	-	-	2.96	0.0037	-	-	43918.2	67.9
MB35	-	tr|Q2R0F7|	retrotransposon protein, putative, unclassified, expressed	-	-	1.64	0.016	-	-	126912	69.3
MB37	Os02g0612900	tr|Q6K623|	OsTIL-1 Temperature-induced lipocalin-1, expressed	-	-	1.92	0.011	-	-	22264.2	177
WB18	Os10g0492300	tr|Q337I1|	IAP100, putative, expressed	-	-	-3.47	0.0015	-	-	46139.1	155
WB20	Os06g0725900	sp|Q5Z974|	Similar to cDNA clone:J013001F19, full insert sequence	-	-	-2.32	0.00099	-	-	41807.6	212
WB35	Os08g0266300	tr|A0A0P0XEB3|	Similar to predicted protein	-	-	-2.02	0.0031	-	-	32060.4	317
WB36	Os08g0266300	tr|A0A0P0XEB3|	expressed protein	-	-	-3.4	0.0012	-	-	29114	213
WB69	Os10g0492300	tr|Q337I1|	IAP100, putative, expressed	-	-	-1.67	0.0038	-	-	40449.3	119
WB71	Os05g0296332	tr|A0A0N7KKH0|	retrotransposon protein, putative, Ty3-gypsy subclass, expressed	-	-	-1.8	0.025	-	-	205202	73
WB83C83	Os11g0163100	tr|Q67G20|	Actin	-	-	-2.72	0.0059	-5.67	0.0037	41824	916
WB89C89	-	tr|A0A0E0PUK2|	hypothetical protein	-	-	-2.15	0.0087	-2.11	0.0071	16785.8	66.5
WB111C111	Os02g0768600	tr|Q6ZGJ8|	Putative inorganic pyrophosphatase	-	-	-1.8	0.0036	-1.8	0.0022	31761.6	511
WB117C117	Os06g0725900	tr|A0A0N7KMS0|	Similar to cDNA clone:J013001F19, full insert sequence	-	-	-2.14	0.0051	-1.84	0.0005	41807.6	63.4
WC39	Os05g0291700	tr|A0A0P0WKD6|	PTAC16, putative, expressed	-	-	-	-	-1.81	0.0034	52371.1	318
