# Supplementary material for: Proteomic analysis of rice mutant pir1 reveals molecular mechanisms triggering PCD and conferring high resistance to bacterial blight
Source: Front Plant Sci. 2025 Aug 28;16:1652068. doi: 10.3389/fpls.2025.1652068 (PMC12424556; doi:10.3389/fpls.2025.1652068)
Supplement: Supplementary file 3 [file Table2.xlsx]

## Sheet: Sheet1
	Os09g0467200
	Os07g0694700
	Os05g0323900
	Os03g0786100
	Os01g0106400
	Os10g0355800
	Os07g0492000
	Os02g0595700
	Os07g0141400
	Os01g0501800
	Os12g0555200
	Os02g0580300
	Os03g0710800
	Os11g0592000
	Os06g0114000
	Os02g0768600
	Os07g0677200
	Os12g0106000
	Os08g0126300	403.07	596.62	522.28	1237.63	874.62	995.69	931.42	792.09	880.09	496.1	478.35	426.67	553.05	528.54	520.48	588	601.2	547.5

## Sheet: Sheet2
	Table S3 Gene expression levels in the transcriptome of ZJ22 and pir1 for DEPs identified in proteomics.
		user_exp_Pir1a1	user_exp_Pir1a2	user_exp_Pir1a3	user_exp_Pir1b1	user_exp_Pir1b2	user_exp_Pir1b3	user_exp_Pir1c1	user_exp_Pir1c2	user_exp_Pir1c3	user_exp_ZJ22a1	user_exp_ZJ22a2	user_exp_ZJ22a3	user_exp_ZJ22b1	user_exp_ZJ22b2	user_exp_ZJ22b3	user_exp_ZJ22c1	user_exp_ZJ22c2	user_exp_ZJ22c3
	Os07g0677200	18.56	20.72	63.99	0.41	1.4	4.44	0.43	0.39	1.59	2.04	1.53	2.7	21.61	29.65	25.25	46.41	80.1	46.45
	Os09g0467200	176.29	342.66	376.17	2667.37	1834.56	2084.45	1611.68	1401.8	1460.87	68.31	46.16	43.51	235.38	231.67	199.16	307.7	349.57	362.66
	Os08g0561700	102.5	202.22	126.62	138.38	167.58	131.38	135.23	158.22	128.17	107.3	127.91	137.31	92.02	129.11	123.46	89.96	108.38	83.72
	Os01g0784800	63.83	109.41	101.05	336.48	402.9	332.67	381.91	479.16	423.59	80.25	74.33	68.54	115.96	117.55	123.47	176.78	184.49	175.56
	Os07g0694700	1392.66	928.34	1267.89	2197.01	1228.45	1679.94	1870.04	1221.07	1276.8	1329.87	1245.42	1071.22	1117.7	1157.59	1025.66	987.88	888.51	746.3
	Os05g0323900	71.55	104.43	77.35	149.94	120.16	117.01	109.91	114.03	99.6	106.33	87.77	85.79	100.4	101.52	108.01	104.34	94.88	90.37
	Os02g0101500	1141.47	869.79	1393.67	630.42	529.39	758.94	726.25	762.05	811.86	1713.38	1546.57	1720.75	1233.33	1458.34	1755.76	1149.67	1335.43	1365.51
	Os08g0379400	375.69	275.58	294.45	135.4	96.58	122.93	148.05	107.66	86.66	320.72	282.07	327.29	223.07	212.43	223.99	181.13	148.78	136.96
	Os03g0786100	1674.62	1657.61	1867.03	902.33	875.09	1026.31	1236.43	1187.47	1240.68	2138.73	1999.21	2148.76	1863.19	1951.24	2134	1774.15	1912.76	1764.54
	Os12g0226900	63.83	109.41	101.05	336.48	402.9	332.67	381.91	479.16	423.59	80.25	74.33	68.54	115.96	117.55	123.47	176.78	184.49	175.56
	Os06g0232600	134.69	171.99	108.24	53.06	72.26	57.36	65.57	73.35	57.39	98.89	130.61	134.67	98.67	99.41	96.93	88.45	75.61	68.18
	Os05g0116100	138.79	144.67	110.32	70.41	54.48	49.64	43.23	38.17	36.25	136.48	132.17	131.52	142.67	130.67	128.22	116.62	105.94	105.74
	Os12g0106000	240.57	126.9	140.5	288.42	184.93	193.3	262.98	120.19	118.48	268.3	360.36	261.67	121.94	117.99	148.48	82.44	71.79	77.8
	Os08g0434300	130.14	72.17	65.58	81.12	56.34	53.06	42.28	21.07	23.3	27.18	32.86	27.16	19.94	26.91	19.42	15.84	15.54	10.79
	Os01g0713200	134.69	171.99	108.24	53.06	72.26	57.36	65.57	73.35	57.39	98.89	130.61	134.67	98.67	99.41	96.93	88.45	75.61	68.18
	Os08g0126300	403.07	596.62	522.28	1237.63	874.62	995.69	931.42	792.09	880.09	496.1	478.35	426.67	553.05	528.54	520.48	588	601.2	547.5
	Os07g0539900	134.69	171.99	108.24	53.06	72.26	57.36	65.57	73.35	57.39	98.89	130.61	134.67	98.67	99.41	96.93	88.45	75.61	68.18
	Os04g0490800	694.59	371.61	521.24	156.32	83.96	147.99	172.8	127.79	138.66	480.35	498.34	610.95	270.7	304.89	347.19	199.55	191.39	188.71
	Os03g0129300	2194.38	912.41	1326.89	1212.83	726.72	972.27	1306.15	854.79	917.74	1814.57	1655.13	1878.77	993.36	1028.56	928.97	857.4	692.4	581.28
	Os04g0234600	1362.97	706.86	1083.07	484.92	290.73	433.74	550.85	442.24	448.78	1256.57	1293.12	1459.49	650.24	719.47	902.63	488.99	488.65	530.73
	Os05g0496200	944.76	657.74	683.49	223.66	186.95	203.83	284.98	251.5	233.78	649.25	792.81	1041.24	414.02	410.17	458.55	338	289.33	270.58
	Os01g0639900	7782.26	8632.62	5629.07	903.32	1037.8	827.51	1266.21	1258.94	895.78	5986.81	6810.31	8678.32	1804.77	2482.22	3395.18	1823.85	1642.43	1403.76
	Os02g0698000	1562.64	609.27	1173.02	396.6	262.67	417.16	578.02	452.74	494	1038.4	1195.89	1414.53	685.26	693.09	833.89	542.92	500.75	512.02
	Os09g0535000	519.36	433.24	391.43	167.17	166.88	145.86	185.58	167	131.3	316.66	391.51	504.58	184.28	189.82	229.23	147.22	128.21	116.43
	Os03g0169100	845.86	600.1	674.79	296.73	253.53	309.83	361.51	323.23	324.51	599.76	660.85	787.89	494.1	502.03	531.13	429.23	412.53	376.38
	Os07g0176900	509.2	437.2	367.79	164.03	117.85	138.61	171.65	145.22	133.88	353.83	360.99	450.95	203.3	209.73	242.52	166.91	147.62	153.65
	Os01g0106400	18.06	21.7	20.94	469.52	349.46	585.11	811.43	781.75	650.32	22.08	2.6	12.07	8.21	5.41	24.36	61.51	12.97	50.83
	Os06g0133800	546.62	241.67	465.83	370.02	282.6	395.67	450.37	387.76	399.58	518.27	511.74	612.13	326.85	368	385.5	313.51	314.73	248.42
	Os07g0212200	726.5	566.77	574.2	152.34	152.87	131.93	161.25	178.78	130.3	495.59	468.56	745.1	243.85	251.1	321.99	195.35	182.03	174.46
	Os10g0478200	178.28	280.88	183.02	268.44	249.57	251.48	255.87	251.57	248.85	190.42	189.93	167.69	190.09	192.8	163.79	189.17	187.97	160.91
	Os02g0621700	47.43	46.09	51.94	74.6	55.02	74.5	59.71	46.99	61.36	43.61	52.18	47.33	49.49	51.04	49.75	51.94	46.99	55.17
	Os04g0459500	4864.17	1808.31	2566.32	465.79	303.89	407.55	721.55	472.05	437.76	2203.77	2355.55	3220.07	616.77	670.71	743.28	423.65	318.97	258.14
	Os11g0171300	1780.77	792.62	1149.43	836.84	714.04	641.54	978.09	827.97	688.45	1512.59	1284.82	1318.92	1032.35	1052.61	977.64	1078.52	852.27	736.77
	Os12g0562700	0.13	0.29	0.3	0.47	0.36	0.38	0.51	0.31	0.45	0.28	0.36	0.33	0.43	0.27	0.36	0.59	0.47	0.56
	Os08g0478200	76.26	90.9	81.64	128.33	103.55	107.36	96.55	94.76	98.07	84.52	85.72	76.27	70.52	78.2	80.81	79.82	78.26	85.13
	Os07g0513000	1117.44	867.14	1008.12	342.88	324.61	400.3	510.97	404.67	405.22	1139.96	1052.67	1313.89	937.62	930.79	828.76	774.1	747.05	588.92
	Os04g0397100	206.81	110.76	187.25	242.12	182.56	240.73	284.81	232.92	251.85	205.75	221.23	204.34	243.38	242.46	233.71	247.99	224.54	202.63
	Os10g0355800	1423.71	1338.64	1848.77	1153.18	1045.48	1031.34	983.48	1189.46	1090.17	2332.45	1075.01	1669.5	1679.57	1448.03	1252.89	1423.86	1352.23	1150.95
	Os07g0492000	247.94	458.99	240.74	415.57	362.7	274.23	241.08	263.7	208.42	256.3	280.83	260.17	179.59	185.29	201.4	175.86	163.29	171.06
	Os05g0388500	309.69	257.76	283.51	255.64	236.31	257.37	295.14	285.58	254.12	333.45	285.12	309.35	320.73	334.66	355.61	294.11	278.45	241.23
	Os02g0595700	398.07	192.58	341.18	343.02	210.18	329.58	470.93	326.83	362.73	451.39	333.34	344.44	368.26	389.75	340.75	337.49	305.18	243.64
	Os01g0682500	187.19	144.75	139.87	97.54	99.66	105.45	132.68	118.4	122.38	136.47	149.18	179.99	126.28	127.66	136.74	123.68	116.01	103.99
	Os07g0141400	4598.43	3241.74	3636.13	1136.94	1016.32	1142.65	1918.58	1522.87	1550.25	4473	4138.84	4522.2	3510.86	3164.35	3254.25	2709.84	2482.83	2331.08
	Os02g0103800	1214.59	921.13	1151.91	441.79	373.48	485.46	531.73	477.9	468.06	1223.45	1088.2	1415.77	951.31	1030.98	1040.29	835.15	855.3	760.27
	Os12g0420200	1095.51	948.4	908.58	310.02	306.53	325.39	380.72	348.58	312.42	742.76	851.42	1143.74	401.25	429.19	525.47	320.04	318.1	293.2
	Os02g0197600	3510.67	3324.02	2796.93	951.92	800.33	796.11	1437.82	1007.83	917.75	2793.45	2677.08	2758.27	2632.05	2367.83	2296.48	2061.02	1850.06	1813.72
	Os07g0556200	2266.44	2527.78	1998.66	1069.73	971.29	987.29	1141.16	1041.4	1001.97	2712.9	2456.36	2672.71	2169.22	2171.84	2217.1	1817.85	1721.5	1692.4
	Os10g0356000	619	1021	1148	809	826	1093	990	423	1393	2263	2443	931	727	583	624	564	514	553
	Os12g0291400	5829.56	4590.43	5298.9	2010.57	1969.11	2326.18	3624.53	4003.97	4008.42	3689.21	3854.73	5970.14	1176.32	1550.95	2289.46	1157.71	1384.34	1289.46
	Os07g0435300	1353.47	2407.76	1132.18	316.45	501.42	289.89	440.98	570.01	365.15	1200.5	1255.76	1519.59	992.86	868.5	978.5	789.88	741.3	942.77
	Os01g0600900	10280	6655.67	7991.05	1781.9	2167.65	2174.43	3488.25	3024.49	3212.75	8060.09	6970.81	6237.49	9656.29	8160.71	6899.39	9352.36	8537.05	8308.49
	Os01g0501800	6937.12	4938.55	5528.51	1854.08	1795.08	1719.06	3282.93	2611.26	2357.26	6849.57	6413.92	6881.29	5420.35	4634.72	4926.33	4129.31	3561.28	3563.78
	Os06g0729650	144.11	133.02	103.93	92.97	101.25	103.22	117.59	110.06	94.91	117.38	117.92	116.27	107.79	106.37	107.8	99.49	84.19	69.44
	Os07g0562700	2688.34	1233.42	1738.68	724.02	573.19	593.14	1255.63	803.84	763.29	1057.33	974.31	1185.56	1378.73	1196.17	881.91	1263.39	1073.61	931.82
	Os12g0207600	88	169	258	191	158	260	234	254	378	372	690	236	279	140	73	213	110	135
	Os12g0291400	5829.56	4590.43	5298.9	2010.57	1969.11	2326.18	3624.53	4003.97	4008.42	3689.21	3854.73	5970.14	1176.32	1550.95	2289.46	1157.71	1384.34	1289.46
	Os12g0274700	30949.2	25571.7	23381.7	5033.68	4063.22	4533.79	5492.02	4287.7	3700.83	23767.5	25867.3	32007.4	8674.63	9147.76	11594.4	6051.72	4954.02	5170.29
	Os12g0292400	5052.07	3331.15	3567.15	1254.99	896.52	1121.08	1707.06	1383.36	1398.38	4235.4	4895.64	5911.04	1627.58	1601.98	1969.4	1373.77	1127.17	1090.84
	Os03g0300400	20.77	43.44	75.37	10.95	20.03	23.51	12.64	5.32	16.82	1.65	3.41	5.65	7.95	30.96	7.9	10.31	17.33	3.54
	Os12g0555200	50.9	267.29	125.17	918.53	1122.67	964.16	451.67	626.28	685.71	22.71	15.86	26.65	22.52	46.63	37.95	20.78	19.12	26.73
	Os12g0628600	421.89	2955.44	2412.59	904.53	1586.4	1740.42	1039.95	1285.77	1581.67	72.16	36.26	30	1120.27	1266.42	1202.23	1828.72	2125.36	1769.54
	Os02g0580300	68.81	72.22	80.97	81.72	72.38	87.64	103.88	100.83	111.21	93.91	99.8	83.94	91.75	96.16	103.66	89.33	86.97	107.2
	Os03g0710800	225.29	239.04	255.06	396.26	288.45	338.21	344.07	291.39	311.4	264.93	264.76	231.62	246.72	261.46	256.99	257.48	272.18	291.42
	Os08g0480800	100.59	122.95	106.94	113.85	109.76	113.79	116.76	121.81	118.82	160.43	132.51	125.56	150.34	153.99	163.29	143.27	136.74	143.48
	Os11g0592000	10.44	52.88	125.98	780.74	854.09	640.72	60.44	113.51	231.5	4.02	4.54	1.88	8.8	11.6	10.93	7.22	11.01	8.77
	Os11g0707000	1038.88	206.57	569.57	760.75	414.57	611.71	833.97	517.78	500.11	499.86	402.09	509.33	313.99	350.03	312.04	420.98	319.79	212.78
	Os03g0815200	25.95	31.65	37.29	65.65	61.68	75.54	82.73	51.6	69.34	16.3	16.63	16.19	51.02	47.59	39.22	84.15	81.36	64.96
	Os12g0183100	33.38	40.66	56.99	88.68	96.15	107.81	60.2	87.17	95.7	38.85	30.2	34.93	34.63	48.67	56.51	67.65	79.39	82.36
	Os04g0538100	107.29	62.02	90.72	81.58	80.14	81.47	99.75	95.43	92.87	85.87	105.69	111.97	63.52	66.06	72.53	56.11	51.74	43.03
	Os05g0303000	277	127.48	214.88	276.29	150.6	253.56	357	240.63	273.81	339.85	308.3	269.06	284.31	282.74	280.58	260.76	223.12	175.2
	Os07g0565600	61.19	40.24	56.42	31.37	30.3	33.58	39.58	39.38	38.47	52.96	59.12	64.49	43.84	47.48	57.01	43.81	45.23	45.3
	Os05g0230900	113.06	79.25	101.47	138.64	105.48	120.04	144.23	147.56	141.34	146.28	135.2	114.31	121.42	123.71	122.02	128.72	113.59	119.01
	Os06g0114000	348.11	266.71	309.68	510.25	345.12	477.91	603.38	495.56	519.06	452.44	437.37	410.88	540.02	538.17	579.58	544.03	463.01	414.27
	Os04g0659100	1029.72	626.46	782.45	236.5	204.14	250.68	283.56	261.98	239.42	543.65	619.55	887.13	369.9	410.43	458.42	298.35	290.67	250.95
	Os02g0280500	240.8	188.45	166.65	78.68	62.45	63.83	78.08	68.75	53.51	249.71	225.91	247.95	175.43	178.51	174.1	142.09	123.96	138.96
	Os01g0978100	207.83	141.83	177.79	132.04	101.7	136.77	122.53	107.82	119.78	156.85	160.64	187.05	117.39	136.15	153.38	110.03	111.47	97.46
	Os10g0491000	45.88	170.46	111.12	128.02	181.49	87.75	31.9	47.82	45.97	13.13	10.19	9.31	95.08	101.73	104.58	141.94	120.86	119.4
	Os06g0184866	14.13	26.11	23.85	3.62	12.34	7.74	8.37	12.56	10.8	10.18	9.2	6.84	13.57	11.63	12.41	13.03	16.94	16.9
	Os02g0612900	165.04	227.86	238.19	1106	1027.2	991.69	548.15	563.07	593.02	301.93	261.35	262.13	286.68	310.66	364.23	312.77	314.36	334.58
	Os06g0725900	422.13	260.13	310.13	328.99	285.19	328.83	376.04	320.14	295.43	358.98	363.45	347.17	398.72	377.78	313.06	370.66	295.45	241.68
	Os08g0266300	125.58	126.54	106.63	57.04	55.02	54.7	59.88	60.98	50.13	100.55	104.81	139.32	75.38	76.06	85.92	67.64	67.18	62.59
	Os10g0492300	322.42	236.37	192.66	53.15	56.68	45.63	48.86	54.7	35.03	126.1	184.99	253.61	78.07	83.42	95.97	69.61	56.14	61.85
	Os11g0163100	88.38	69.81	101.96	111.86	119.81	124.79	123.55	131.63	123.81	104.65	91.71	90.34	121.83	121.1	114.1	139.85	142.12	131.85
	Os02g0768600	173.77	236.61	179.34	181.86	138.28	146.68	157.2	167.08	150.29	231.51	209.22	196.14	183.99	183.51	217.18	165.71	167.52	207.07
	Os06g0725900	422.13	260.13	310.13	328.99	285.19	328.83	376.04	320.14	295.43	358.98	363.45	347.17	398.72	377.78	313.06	370.66	295.45	241.68
	Os05g0291700	372.14	215.43	262.91	68.66	61.92	58.64	108.02	89.99	70.11	283.86	292.56	352.29	210.3	176.93	209.58	146.98	126.19	133.2
